# Supplementary material for: Genome wide identification, structural characterization and phylogenetic analysis of High-Affinity potassium (HAK) ion transporters in common bean (Phaseolus vulgaris L.)
Source: BMC Genom Data. 2023 Nov 14;24:66. doi: 10.1186/s12863-023-01163-0 (PMC10648387; doi:10.1186/s12863-023-01163-0)
Supplement: Supplementary file 1 — Supplementary Material 1 [file 12863_2023_1163_MOESM1_ESM.xlsx]

## Sheet: Sheet1
Table S1: Physiochemical characterization of PvHAK genes
Groups	Transcript ID	Gene Name	Chromosome	Location Start-End	Strand	CDS(bp)	Protein Length(A.A)	Protein Molecular Weight (kDa)	PI	Instability index	Aliphatic index	GRAVY	No of Introns/Exons	Sub-cellular Localization Cello Life	Phytozome Description	TMHs
	Phvul.009G212700	PVHAK-16	9	32173740..32174944	reverse	1047	348	39.625	8.46	41.05	98.19	0.028	01:02:00	PlasmaMembrane	(1 of 4) PTHR30540:SF7 - K+ POTASSIUM TRANSPORTER	3
I	Phvul.009G212900	PVHAK-18	9	32188918..32192730	forward	2373	790	88.454	8.98	36.01	103.1	0.227	08:09:00	PlasmaMembrane	(1 of 4) PTHR30540:SF7 - K+ POTASSIUM TRANSPORTER	10
	Phvul.009G262700	PVHAK-20	9	38160195..38164510	forward	2433	810	90.063	8.87	35.8	103.01	0.251	08:09:00	PlasmaMembrane	(1 of 4) PTHR30540:SF7 - K+ POTASSIUM TRANSPORTER	12
	Phvul.009G212800	PVHAK-17	9	32180779..32183181	reverse	1164	387	43.139	8.83	34.59	103.51	0.235	07:08:00	PlasmaMembrane	(1 of 4) PTHR30540:SF7 - K+ POTASSIUM TRANSPORTER	6
II	Phvul.002G185300	PVHAK-3	2	34690695..34695628	reverse	2187	728	81.374	8.7	39.66	107.57	0.335	07:08:00	PlasmaMembrane	(1 of 1) PTHR30540//PTHR30540:SF5 - OSMOTIC STRESS POTASSIUM TRANSPORTER // SUBFAMILY NOT NAMED	12
	Phvul.003G052800	PVHAK-9	3	6775703..6781357	forward	2523	840	93	6.15	37.91	104.42	0.357	08:09:00	PlasmaMembrane	(1 of 1) PTHR30540:SF4 - POTASSIUM TRANSPORTER 12-RELATED	11
III	Phvul.002G208700	PVHAK-5	2	37531123..37540349	forward	2541	846	94.127	5.64	37.37	106.44	0.298	09:10:00	PlasmaMembrane	(1 of 4) PTHR30540:SF8 - POTASSIUM TRANSPORTER 13-RELATED	11
	Phvul.006G206600	PVHAK-12	6	30136875..30142642	reverse	2529	842	93.253	5.73	39.26	111.32	0.332	09:10:00	PlasmaMembrane	(1 of 4) PTHR30540:SF8 - POTASSIUM TRANSPORTER 13-RELATED	10
IV	Phvul.002G191100	PVHAK-4	2	35454023..35464287	forward	2379	792	88.922	8.4	42.06	107.11	0.321	07:08:00	PlasmaMembrane	(1 of 2) PTHR30540:SF11 - POTASSIUM TRANSPORTER 10-RELATED	14
	Phvul.009G241000	PVHAK-19	9	36202754..36210031	reverse	2370	789	88.267	7.08	37.27	110.25	0.335	07:08:00	PlasmaMembrane	(1 of 2) PTHR30540:SF11 - POTASSIUM TRANSPORTER 10-RELATED	14
	Phvul.009G142400	PVHAK-15	9	21374285..21379913	forward	2376	791	88.474	6.7	43.84	106.3	0.341	08:09:00	PlasmaMembrane	(1 of 1) PTHR30540:SF6 - POTASSIUM TRANSPORTER 2	12
	Phvul.002G072300	PVHAK-2	2	10654193..10659275	forward	2340	779	87.037	8.57	38.96	109.68	0.343	07:08:00	PlasmaMembrane	(1 of 2) PTHR30540:SF10 - POTASSIUM TRANSPORTER 6	13
	Phvul.003G052900	PVHAK-10	3	6805536..6811753	forward	2319	772	86.08	8.73	35.04	107.62	0.349	07:08:00	PlasmaMembrane	(1 of 2) PTHR30540:SF10 - POTASSIUM TRANSPORTER 6	13
	Phvul.004G018100	PVHAK-11	4	2162954..2169595	forward	2337	778	87.211	7.58	38.51	110.08	0.344	07:08:00	PlasmaMembrane	(1 of 2) PTHR30540:SF18 - POTASSIUM TRANSPORTER 8	11
V	Phvul.008G152200	PVHAK-13	8	33120731..33127863	reverse	2337	778	87.244	7.56	39.78	110.57	0.376	07:08:00	PlasmaMembrane	(1 of 2) PTHR30540:SF18 - POTASSIUM TRANSPORTER 8	13
	Phvul.002G331700	PVHAK-8	2	49546408..49551124	forward	2370	789	88.235	8.68	37.15	109.57	0.348	09:10:00	PlasmaMembrane	Potassium transporter	9
	Phvul.001G099600	PVHAK-1	1	19372179..19377507	reverse	2358	785	87.587	8.66	45.41	110	0.422	08:09:00	PlasmaMembrane	(1 of 3) PTHR30540:SF9 - POTASSIUM TRANSPORTER 4	12
	Phvul.002G294304	PVHAK-6	2	46337603..46342656	reverse	1509	502	56.124	9.44	43.75	109.28	0.372	03:04:00	PlasmaMembrane	(1 of 3) PTHR30540:SF9 - POTASSIUM TRANSPORTER 4	7
	Phvul.002G294700	PVHAK-7	2	46373115..46382061	reverse	2118	705	78.889	9.31	44.44	104.78	0.319	07:08:00	PlasmaMembrane	(1 of 3) PTHR30540:SF9 - POTASSIUM TRANSPORTER 4	10
	Phvul.008G259600	PVHAK-14	8	60646100..60651577	reverse	2271	756	84.542	7.08	36.51	104.66	0.438	08:09:00	PlasmaMembrane	(1 of 1) PTHR30540:SF12 - POTASSIUM TRANSPORTER 1	12
