# Supplementary material for: Genome wide identification, structural characterization and phylogenetic analysis of High-Affinity potassium (HAK) ion transporters in common bean (Phaseolus vulgaris L.)
Source: BMC Genom Data. 2023 Nov 14;24:66. doi: 10.1186/s12863-023-01163-0 (PMC10648387; doi:10.1186/s12863-023-01163-0)
Supplement: Supplementary file 2 — Supplementary Material 2 [file 12863_2023_1163_MOESM2_ESM.xlsx]

## Sheet: Sheet1
Table S2: Prediction of subcellular localization of PVHAK proteins through Wolf PSORT
Gene Name	Nucl	Cyto	Mito	Vacu	Cysk	Chlo	E.R	Plas	Golg	Pero	Extra
PVHAK-1			1	2				11
PVHAK-2			1	1			2	10
PVHAK-3				3			3	7	1
PVHAK-4				1			1	12
PVHAK-5							2	12
PVHAK-6						1	3	10
PVHAK-7				3			2	9
PVHAK-8		1	1	1			3	8
PVHAK-9		1		1			2	9	1
PVHAK-10	1		1				2	10
PVHAK-11			1	2			2	9
PVHAK-12				2			2	9	1
PVHAK-13			1	2			2	9
PVHAK-14				2			2	10
PVHAK-15			1	1			2	10
PVHAK-16			1	2		1		9			1
PVHAK-17	1	1		1			2	9
PVHAK-18							1	13
PVHAK-19				1			2	11
PVHAK-20							2	12
