# Supplementary material for: Genome wide identification, structural characterization and phylogenetic analysis of High-Affinity potassium (HAK) ion transporters in common bean (Phaseolus vulgaris L.)
Source: BMC Genom Data. 2023 Nov 14;24:66. doi: 10.1186/s12863-023-01163-0 (PMC10648387; doi:10.1186/s12863-023-01163-0)
Supplement: Supplementary file 3 — Supplementary Material 3 [file 12863_2023_1163_MOESM3_ESM.xlsx]

## Sheet: Sheet1
Table S3: Determination of The Ka/Ks ratio of duplicated genes.
Seq_1	Seq_2	Ka	Ks	Ka/Ks	Selection pressure
Phvul.009G212700	Phvul.009G212900	0.0324823	0.133132	0.243986	negative evolution
Phvul.002G208700	Phvul.006G206600	0.0764739	0.617348	0.123875	negative evolution
Phvul.002G191100	Phvul.009G241000	0.082127	0.550202	0.149267	negative evolution
Phvul.002G072300	Phvul.003G052900	0.133471	0.710395	0.187882	negative evolution
Phvul.004G018100	Phvul.008G152200	0.0732204	0.687703	0.106471	negative evolution
Phvul.002G294304	Phvul.002G294700	0.0633945	0.208351	0.304267	negative evolution
