# Supplementary material for: Genome wide identification, structural characterization and phylogenetic analysis of High-Affinity potassium (HAK) ion transporters in common bean (Phaseolus vulgaris L.)
Source: BMC Genom Data. 2023 Nov 14;24:66. doi: 10.1186/s12863-023-01163-0 (PMC10648387; doi:10.1186/s12863-023-01163-0)
Supplement: Supplementary file 4 — Supplementary Material 4 [file 12863_2023_1163_MOESM4_ESM.xlsx]

## Sheet: Sheet1
Table S4: Description of different motifs in the PvHAK protein family
Motif no	Sequence	Width	Description
1	WTLTLIPLLKYVFIVLRABDNGEGGTFALYSLJCRHAKVSLLPNZQPADE	50	K+ potassium transporter
2	LPAFHSVVVFVCVKSVPVPHVPPEERFLVGRVGPKEYRJYRCIVRYGYKD	50	K+ potassium transporter
3	GWMSLGGILLCITGSEAMFADLGHFSVRSIQIAFTFLVYPCLVLAYMGQA	50	K+ potassium transporter
4	SQAMITATFSIIKQCLALGCFPRVKVVHTSKKIHGQIYIPEINWJLMILC	50	K+ potassium transporter
5	MYVWHYGTKKKYEFEVHNKVSMDWLLELGPSLGIVRVPGIGLIYTELVSG	50	K+ potassium transporter
6	LFSLQHYGTHKVGFLFAPIVLVWLLCISGIGIYNIFKWBPS	41	K+ potassium transporter
7	SWRTVLTLAYQSLGVVYGDLSTSPLYVFSSTFAEDJIHSED	41	VK+ potassium transporter
8	YSFLRKNCRGPSVALNVPHASLLEVGMTYHV	31
9	EKHKVLKRVLLILALLGTCMVIGDGVLTPAISVLSAVSGLK	41	K+ potassium transporter
10	IGNAYGJAVITVMLVTTCLMSLVMVLVWH	29	K+ potassium transporter
