# Supplementary material for: Genome wide identification, structural characterization and phylogenetic analysis of High-Affinity potassium (HAK) ion transporters in common bean (Phaseolus vulgaris L.)
Source: BMC Genom Data. 2023 Nov 14;24:66. doi: 10.1186/s12863-023-01163-0 (PMC10648387; doi:10.1186/s12863-023-01163-0)
Supplement: Supplementary file 5 — Supplementary Material 5 [file 12863_2023_1163_MOESM5_ESM.xlsx]

## Sheet: Sheet1
Table S6: Expression analysis of PvHAK genes in different organs of common bean upon exposure to drought stress
Transcript ID	Gene name	flower buds	flowers	green mature pods	leaves	nodules	root 10	root 19	stem 10	stem 19	young pods	young trifoliates					Gene Name
Phvul.001G099600	PvHAK-1	21.7549	30.113	30.1962	16.2105	21.7717	55.4605	41.6867	21.1481	16.0508	14.4711	16.0453					PvHAK-1
Phvul.002G072300	PvHAK-2	4.96264	6.32133	0.415545	18.7909	24.0482	22.4273	16.839	3.92644	4.34009	2.92408	5.1803
Phvul.002G185300	PvHAK-3	0.120443	1.78113	0.901993	0.183103	1.39609	3.86672	3.98786	0.161099	0.670616	1.26316	0.521582
Phvul.002G191100	PvHAK-4	4.47197	3.06609	13.313	7.85854	6.60892	8.59787	6.64033	6.61721	5.7962	5.02689	6.23433
Phvul.002G208700	PvHAK-5	5.58165	4.83185	9.04066	13.7738	6.31458	6.78238	6.16463	7.10329	6.74213	7.08136	9.21246
Phvul.002G294304	PvHAK-6	0.115284	0.351847	0.191852	3.14779	0.329634	0.249195	0.266871	0.166606	0.262839	0.292053	1.64482
Phvul.002G294700	PvHAK-7	3.85613	2.9414	6.05312	6.20423	5.60575	6.49173	5.47743	5.42945	6.39213	5.86129	4.93021
Phvul.002G331700	PvHAK-8	2.29294	3.79948	11.1873	2.05747	27.3148	5.22452	9.62776	9.01105	6.78711	2.46513	2.93754
Phvul.003G052800	PvHAK-9	15.6874	16.063	25.1084	30.3328	26.2813	30.9191	20.2146	22.5032	12.7556	14.8065	14.8237
Phvul.003G052900	PvHAK-10	2.9513	0.859697	1.00974	0.509768	11.734	7.2104	4.35768	1.51427	1.97353	2.06909	0.924384
Phvul.004G018100	PvHAK-11	11.3787	30.5603	19.2084	29.7426	8.46835	20.8829	12.5864	9.55845	15.1996	20.8187	22.6765
Phvul.006G206600	PvHAK-12	21.0273	14.6237	20.0141	22.2812	14.782	14.9275	10.1639	16.013	15.9622	12.1396	14.5996
Phvul.008G152200	PvHAK-13	2.04488	8.37775	3.87016	22.5889	1.40371	9.09862	3.76852	4.78975	3.51484	2.78115	9.77555
Phvul.008G259600	PvHAK-14	23.3027	20.2993	9.06491	18.0531	0.26651	0.258463	0.0829318	8.17105	4.10476	4.79657	11.8261
Phvul.009G142400	PvHAK-15	42.4544	12.4691	17.9548	43.7384	4.4321	21.0908	12.2983	27.8752	26.0083	40.9879	48.7606
Phvul.009G212700	PvHAK-16	0	0	0	0	0	0	0	0	0	0	0					PvHAK-16
Phvul.009G212800	PvHAK-17	0	0.0677201	0	0	0	0	0	0	0	0.0940412	0
Phvul.009G212900	PvHAK-18	0	0	0.0155806	0	0	0	0	0	0	0.209267	0
Phvul.009G241000	PvHAK-19	4.0205	13.8941	6.86203	28.5313	3.12836	11.4849	5.84581	11.935	7.18025	7.42012	17.2477
Phvul.009G262700	PvHAK-20	0	0.0756548	0.498321	0	8.18988	18.1728	12.4767	0.131511	0.0257115	0.011621	0.0320501
