# Supplementary material for: Genome wide identification, structural characterization and phylogenetic analysis of High-Affinity potassium (HAK) ion transporters in common bean (Phaseolus vulgaris L.)
Source: BMC Genom Data. 2023 Nov 14;24:66. doi: 10.1186/s12863-023-01163-0 (PMC10648387; doi:10.1186/s12863-023-01163-0)
Supplement: Supplementary file 6 — Supplementary Material 6 [file 12863_2023_1163_MOESM6_ESM.xls]

## Sheet: ¹¤×÷±í1
Table S5: Promoter region analysis of PvHAK genes family
Gene number		1	2		3	4	5	6	7	8	9	10	11	12		13	14	15	16	17	18	19	20		21	22			23	24	25	26	27		28	29	30	31	32	33	34	35		36		37	38	39	40
		4cl-CMA2b	3-AF1 binding site	3-AF3 binding site	AT1-motif	ATCC-motif	ATC-motif	ATCT-motif	ACE	AE-box	Box 4	Box	box	Box	F-box	CATT-motif	CATG-motif	CG-motif	chs-CMA1a	chs-CMA2a	chs-CMA2b	chs-Unit 1 m1	GAG-motif	GGA-motif	GA-motif	MNF1	ACA-motif		Gap-box	GATA-motif	GATT-motif	G-Box	G-box	G-Box	GC-motif	GT1-motif	GTGGC-motif	H-box	I-box	LAMP-element	L-box	MRE	MYB recognition site	rbcS-CMA7a	AAAC-motif	Sp1	TCCC-motif	TCT-motif	TGG-motif
		light responsive element	light responsive element		part of a light responsive module	part of a conserved DNA module involved in light responsiveness	part of a conserved DNA module involved in light responsiveness	cis-acting regulatory element associated to the TGAGTCA motif	cis-acting element involved in light responsiveness	part of a module for light response	part of a conserved DNA module involved in light responsiveness	light responsive element	part of a light responsive element	part of a light responsive element		part of a light responsive element	part of a light responsive element	part of a light responsive element	part of a light responsive element	part of a light responsive element	part of a light responsive element	part of a light responsive element	part of a light responsive element		part of a light responsive element	light responsive element		ap-1	part of a light responsive element	part of a light responsive element	part of a light responsive element	cis-acting regulatory element involved in light responsiveness	cis-acting regulatory element involved in light responsiveness		part of a light responsive element	light responsive element	part of a light responsive element	part of a light responsive element	part of a light responsive element	part of a light responsive element	part of a light responsive element	MYB binding site involved in light responsiveness		part of a light responsive element		light responsive element	part of a light responsive element	part of a light responsive element	part of a light responsive element
	category	Light responsive elements
1	Phvul.001G099600							2			2								1									1				2	3			3						1						4
2	Phvul.002G072300										2														1					3		1				2			2
3	Phvul.002G185300				1						5																					1																2
4	Phvul.002G191100						1				5																						1			1					1						2
5	Phvul.002G208700									1	4																						1			1												1
6	Phvul.002G294304							1		1	2									1													2									1
7	Phvul.002G294700										3																			1			2	1		2												1
8	Phvul.002G331700		1								6														1					2						2				1
9	Phvul.003G052800							1			7								1														1			1
10	Phvul.003G052900										2														1					1		1																1
11	Phvul.004G018100										6								1									1		1			1			2
12	Phvul.006G206600				1						5																					1				4
13	Phvul.008G152200										10				1															1			1										1					1
14	Phvul.008G259600						1			3																				1									1			1
15	Phvul.009G142400										1									1										1		4	3			1			2
16	Phvul.009G212700			1																				1												1												2
17	Phvul.009G212800										5																									1			1				1					4
18	Phvul.009G212900										12																			1										1		1						2
19	Phvul.009G241000										8																					1	1															1
20	Phvul.009G262700										6														1					1												1						1
21
22
23
24
25
26
27
28
29
30
31
32
33
34
35
36
37
38
39
40
41
42
43
44
45
46
47
48
49
50
51
52
53
54
55
56
57
58
59
60
61
[truncated: 98 more columns]
