# Supplementary material for: Genome wide identification, structural characterization and phylogenetic analysis of High-Affinity potassium (HAK) ion transporters in common bean (Phaseolus vulgaris L.)
Source: BMC Genom Data. 2023 Nov 14;24:66. doi: 10.1186/s12863-023-01163-0 (PMC10648387; doi:10.1186/s12863-023-01163-0)
Supplement: Supplementary file 7 — Supplementary Material 7 [file 12863_2023_1163_MOESM7_ESM.xlsx]

## Sheet: Sheet1
Primers for qRT-PCR
Genes	Primers	Sequences (5' -> 3')
PvHAK-1	Forward primer	CCTGTGTTTTGGCCTGTTTT
	Reverse primer	CCAAGTGCATGACACTGCTT
PvHAK-11	Forward primer	TGTGGTTGGAAGTCAAGCTG
	Reverse primer	GTAAATCTGGCCATGCGTCT
PvHAK-15	Forward primer	TGGCCAGTTTTCCTTATTGC
	Reverse primer	ACGAGGGAAACAACCAAGTG
PvHAK-19	Forward primer	GGGTTGGAGGACAACCCTAT
	Reverse primer	CCTCATGCTTGATGATTCCA
actin	Forward primer	GACTCTGGTCATGGTGTCAGC
	Reverse primer	GGCTGGAAGAGGACCTCAGG
